# Supplementary material for: Vesicular transport mediates the uptake of cytoplasmic proteins into mitochondria in Drosophila melanogaster
Source: Nat Commun. 2020 May 22;11:2592. doi: 10.1038/s41467-020-16335-0 (PMC7244744; doi:10.1038/s41467-020-16335-0)
Supplement: Supplementary file 5 — Source Data [file 41467_2020_16335_MOESM5_ESM.xlsx]

## Sheet: Figure 1b
Figure 1b
	percentage	0-3μm2	3-8μm2	8-15μm2	15-20μm2	more than 20μm2			WT_3d	WT_2w	WT_4w	WT_8w
	WT_3d	33.17	62.02	4.33	0.48	0			1.145	1.418	2.07	1.341
	WT_2w	4.96	65.25	27.66	2.13	0			1.382	1.643	2.242	1.524
	WT_4w	3.23	46.77	35.48	8.87	5.65			1.489	2.183	2.325	1.863
	WT_8w	10.71	33.33	25	9.52	21.43			1.566	2.598	2.343	1.981
									1.566	2.681	3.019	2.236
									1.59	2.889	3.019	2.729
									1.625	2.966	3.025	2.764
									1.679	3.007	3.037	2.812
									1.691	3.067	3.162	2.912
	number	0-3μm2	3-8μm2	8-15μm2	15-20μm2	more than 20μm2			1.702	3.132	3.476	3.067
	WT_3d	69	129	9	1	0			1.714	3.132	3.63	3.334
	WT_2w	7	92	39	3	0			1.72	3.203	3.719	3.518
	WT_4w	4	58	44	11	7			1.839	3.239	3.802	3.547
	WT_8w	9	28	21	8	18			1.874	3.245	3.891	4.028
									1.946	3.257	4.164	4.057
									1.946	3.316	4.247	4.407
									1.957	3.322	4.348	4.437
									2.023	3.34	4.419	4.556
									2.035	3.429	4.484	4.716
									2.046	3.523	4.532	4.805
									2.064	3.583	4.573	4.817
									2.07	3.642	4.615	4.888
									2.088	3.684	4.668	4.929
									2.112	3.737	4.793	4.953
									2.124	3.814	4.799	4.971
									2.135	3.85	5.012	5.018
									2.141	3.867	5.089	5.042
									2.189	4.022	5.208	5.232
									2.224	4.099	5.261	6.228
									2.236	4.2	5.321	6.276
									2.236	4.265	5.344	6.632
									2.254	4.295	5.439	6.638
									2.254	4.324	5.511	6.691
									2.26	4.324	5.552	6.732
									2.307	4.33	5.564	7.094
									2.307	4.389	5.57	7.664
									2.349	4.556	5.588	7.931
									2.349	4.639	5.588	8.067
									2.349	4.775	5.718	8.346
									2.361	4.793	5.742	8.992
									2.361	4.817	5.932	9.354
									2.361	4.858	5.973	9.479
									2.385	4.941	6.145	9.592
									2.42	4.965	6.24	9.675
									2.479	4.994	6.371	9.817
									2.485	5.089	6.377	10.019
									2.491	5.172	6.412	10.398
									2.527	5.244	6.436	10.404
									2.557	5.285	6.495	10.997
									2.568	5.333	6.525	12.397
									2.592	5.386	6.566	12.611
									2.598	5.404	6.649	12.664
									2.604	5.445	6.673	12.718
									2.64	5.534	6.679	13.145
									2.646	5.54	6.869	13.773
									2.711	5.57	7.314	13.874
									2.723	5.635	7.349	13.957
									2.752	5.641	7.403	14.645
									2.788	5.683	7.563	15.274
									2.8	5.683	7.812	15.666
									2.818	5.694	7.812	15.814
									2.823	5.742	7.83	16.093
									2.829	5.754	8.026	16.235
									2.835	5.789	8.043	17.558
									2.889	5.801	8.156	18.068
									2.895	5.861	8.18	18.726
									2.954	5.92	8.328	21.093
									2.96	5.92	8.346	21.348
									2.966	5.985	8.411	22.321
									3.049	5.991	8.435	22.321
									3.061	6.015	8.5	22.38
									3.067	6.027	8.589	23.65
									3.084	6.151	8.589	26.722
									3.102	6.169	8.648	28.555
									3.138	6.27	8.666	31.438
									3.15	6.359	8.815	33.579
									3.239	6.383	8.903	36.581
									3.245	6.388	8.921	37.192
									3.268	6.46	8.933	37.31
									3.286	6.519	9.01	37.678
									3.31	6.525	9.123	40.49
									3.31	6.531	9.325	43.106
									3.345	6.732	9.491	44.446
									3.357	7.077	9.657	46.042
									3.423	7.088	9.811
									3.44	7.136	9.829
									3.44	7.201	9.864
									3.44	7.225	9.888
									3.458	7.29	10.066
									3.488	7.349	10.072
									3.488	7.397	10.078
									3.5	7.421	10.078
									3.506	7.432	10.499
									3.518	7.664	10.612
									3.547	7.693	10.991
									3.559	7.759	10.997
									3.577	7.782	11.163
									3.601	7.865	11.252
									3.648	7.901	11.466
									3.707	8.085	11.709
									3.731	8.097	11.763
									3.773	8.156	11.911
									3.814	8.186	12.504
									3.844	8.352	13.275
									3.844	8.387	13.744
									3.933	8.47	14.034
									3.939	8.642	15.197
									3.951	8.684	15.672
									4.051	8.702	16.508
									4.051	8.72	16.538
									4.069	9.325	16.704
									4.087	9.325	17.018
									4.17	9.325	17.208
									4.2	9.402	17.439
									4.206	9.402	17.493
									4.212	9.538	18.4
									4.217	9.615	18.459
									4.229	9.704	20.215
									4.241	9.728	20.399
									4.306	9.734	20.518
									4.342	9.793	20.939
									4.401	9.876	21.253
									4.443	10.031	22.226
									4.496	10.321	33.734
									4.496	10.446
									4.585	10.843
									4.621	11.027
									4.627	11.092
									4.627	11.49
									4.662	11.579
									4.668	11.911
									4.692	12.047
									4.704	12.053
									4.722	12.368
									4.876	13.323
									4.882	13.512
									4.906	14.147
									4.941	14.906
									4.965	16.075
									4.977	16.81
									5	19.385
									5.072
									5.089
									5.161
									5.167
									5.22
									5.291
									5.297
									5.297
									5.309
									5.344
									5.344
									5.433
									5.451
									5.516
									5.653
									5.831
									5.849
									5.949
									5.967
									5.985
									6.003
									6.003
									6.015
									6.021
									6.044
									6.092
									6.228
									6.24
									6.258
									6.282
									6.294
									6.394
									6.424
									6.501
									6.614
									6.626
									6.632
									6.673
									6.703
									6.732
									6.768
									6.851
									6.857
									6.857
									6.893
									7.094
									7.177
									7.183
									7.272
									7.361
									7.415
									7.468
									7.575
									7.818
									7.889
									7.907
									7.96
									8.411
									8.429
									8.482
									8.85
									8.856
									8.903
									9.805
									10.725
									13.376
									16.324

## Sheet: Figure 1d
Figure 1d
	WT 1W	WT 8W
Mean	0.67	20.76
Std. Deviation	0.6305	7.839
	WT 1W	WT 8W
	1.11	25
	1.32	11.76
	0	19.57
	0	10.53
	1	30.95
	1.23	28.33
	0	19.18
	WT 1W	WT 8W
	1/90	2/8.
	1/76	2/17.
	0/88	9/46
	0/102	2/19.
	1/100	13/42.
	2/163	17/60.
	0/99	14/73.

## Sheet: Figure 2a
Figure 2a	anti-HA
	anti-GAPDH

## Sheet: Figure 2b
Figure 2b	anti-HA
	anti-GAPDH

## Sheet: Figure 2c
Figure 2c	anti-HA
	anti-GAPDH

## Sheet: Figure 2d
Figure 2d	anti-Fis1
	anti-GAPDH

## Sheet: Figure 2f
Figure 2f
	Mef2/+	Mef>Dosmit KD				Mef2/+	Mef>Dosmit KD
Mean	4.969	2.478				3.197	3.666
Std. Deviation	2.245	0.7426				2.711	2.444
						2.663	4.514
						7.077	3.399
						6.685	4.508
						3.891	1.898
						2.687	2.171
						7.071	3.257
						2.58	2.456
						8.903	1.471
						3.144	2.468
						7.237	1.791
						6.75	1.625
						10.351	2.764
						4.579	2.278
						3.494	1.898
						4.194	1.352
						4.389	3.476
						2.64	2.373
						3.28	3.423
						6.4	2.45
						6.661	3.44
						5.327	2.224
						4.573	2.675
						2.254	1.625
						6.988	1.934
						2.735	3.262
						2.746	2.361
						7.035	2.361
						7.296	1.957
						5.285	2.574
						3.357	3.328
						2.135	2.794
						5.072	3.144
						4.152	2.373
						3.328	1.934
						7.83	1.708
						4.556	1.708
						4.911	2.782
						8.755	2.462
						5.807	2.462
						5.849	1.044
						12	3.357
						5.012	2.224
						9.983	1.868
						1.637	4.9
						3.055	1.946
						2.634	3.061
						4.111	1.471
						5.208	1.708
						4.633	2.829
						3.132	2.361
						9.959	2.1
						5.789	2.812
						6.97	4.093
						7.385	2.729
						2.29	2.171
						5.843	1.465
						7.948	1.269
						4.733	2.651
						6.56	1.625
						8.512	3.98
						4.004	1.619
						4.876	2.788
						3.316	1.465
						4.817	2.515
						3.464	2.017
						3.393	2.871
						2.705	1.625
						5.327	2.07
						6.305	2.901
						4.212	2.901
						4.134	2.23
						3.624	3.417
						2.479	1.957
						6.383	2.361
						3.399	2.954
						2.651	1.791
						11.946	2.936
						2.93	1.424
						3.541	4.105
						2.017	2.041
						3.879	2.361
						3.458	1.791
						1.957	3.156
						4.028	2.829
						3.796	3.666
						7.403	2.788
						5.961	2.74
						3.185	1.88
						3.998	1.341
						5.92	2.39
						4.152	2.124
						5	1.886
						3.684	2.616
						3.672	1.263
						7.468	2.657
						2.918	2.841
						7.005	2.414
						4.063	3.494
						2.841	2.978
						4.36	3.061
						8.915	3.488
						8.82	2.491
						5.184	2.112
						3.731	2.474
						5.516	2.278
						2.521	1.513
						3.162	2.58
						8.559	2.491
						4.016	2.272
						2.657	2.023
						4.318	3.5
						2.319	1.465
						3.814	1.898
						4.9	2.515
						2.966	2.788
						3.132	2.8
						9.947	2.657
						8.559	3.132
						5.522	2.183
						4.822	3.369
						2.64	3.061
						4.075	1.78
						5.119	1.424
						8.684	2.966
							3.583
							2.313
							3.031
							1.044
							2.586
							1.791
							2.195
							2.45
							4.034
							3.132
							2.468
							2.426
							1.78
							1.471
							2.574
							2.041
							2.278
							1.637

## Sheet: Figure 2h
Figure 2h	anti-ATP5A
	anti-tubulin
	anti-Dosmit

## Sheet: Figure 2i
Figure 2i	anti-Dosmit
	anti-GAPDH

## Sheet: Figure 2k
Figure 2k
		Wild-type	ECM EP			Wild-type	ECM EP
	Mean	6.214	2.031			2.537	1.026
	Std. Deviation	2.764	0.7117			2.701	1.068
						2.725	1.08
						2.877	1.086
						2.889	1.109
						2.986	1.115
						3.004	1.115
						3.125	1.127
						3.125	1.139
						3.143	1.145
						3.179	1.151
						3.234	1.151
						3.307	1.151
						3.319	1.174
						3.428	1.18
						3.44	1.204
						3.452	1.222
						3.573	1.228
						3.585	1.252
						3.658	1.281
						3.743	1.323
						3.767	1.341
						3.961	1.388
						4.07	1.394
						4.463	1.394
						4.481	1.406
						4.518	1.418
						4.53	1.43
						4.657	1.435
						4.681	1.441
						4.748	1.459
						4.869	1.465
						4.942	1.477
						4.972	1.501
						4.984	1.507
						5.008	1.507
						5.02	1.513
						5.172	1.524
						5.378	1.536
						5.456	1.56
						5.499	1.572
						5.523	1.578
						5.602	1.596
						5.602	1.607
						5.614	1.619
						5.699	1.619
						5.856	1.637
						5.874	1.643
						5.911	1.649
						5.941	1.655
						6.092	1.661
						6.098	1.667
						6.116	1.691
						6.201	1.691
						6.207	1.72
						6.238	1.726
						6.304	1.726
						6.389	1.774
						6.395	1.774
						6.401	1.785
						6.431	1.785
						6.48	1.797
						6.583	1.797
						6.601	1.803
						6.898	1.809
						6.916	1.827
						7.503	1.851
						7.752	1.874
						7.915	1.88
						7.982	1.898
						8.175	1.91
						8.188	1.916
						8.369	1.916
						8.624	1.963
						9.011	1.975
						9.096	2.017
						9.163	2.046
						9.605	2.058
						9.611	2.07
						9.702	2.076
						9.78	2.088
						9.901	2.1
						9.956	2.189
						10.035	2.201
						10.949	2.213
						12.53	2.254
						12.542	2.266
						12.705	2.272
						12.99	2.284
						13.347	2.331
						13.874	2.367
							2.385
							2.402
							2.408
							2.479
							2.521
							2.521
							2.551
							2.557
							2.586
							2.598
							2.61
							2.628
							2.651
							2.699
							2.735
							2.758
							2.764
							2.782
							2.782
							2.8
							2.889
							2.907
							2.924
							2.96
							2.966
							2.972
							3.073
							3.079
							3.274
							3.304
							3.351
							3.411
							3.452
							3.464
							3.482
							3.506
							3.571
							3.589
							3.618
							3.79

[truncated: 52 more sheets: Figure 3a, Figure 3b, Figure 3d, Figure 3f, Figure 4b, Figure 5c, Figure 5d, Figure 5f, Figure 7b, Figure 7d, Figure 8d, Figure 8e, Figure 8f, Figure 9b, Figure 9d, Figure 10d, Figure 10k, Figure 10s, supplementary Fig 2s, supplementary Fig 4b …]
